# Supplementary material for: Shared genomic features of HIV+ diffuse large B-cell lymphoma in two African cohorts
Source: Sci Rep. 2025 Jul 9;15:24599. doi: 10.1038/s41598-025-10529-6 (PMC12241603; doi:10.1038/s41598-025-10529-6)
Supplement: Supplementary file 3 — Supplementary Material 3 [file 41598_2025_10529_MOESM3_ESM.xlsx]

## Sheet: Sheet1
Unique sample identifier	Component	Tissue preservation	Sequencing assay type	Sequencing platform	Genomic reference	Median insert size	Mean bait coverage	Total reads	Total uniquely mapped	Proportion reads duplicated	Proportion reads passing filter	Proportion targets no coverage	Proportion coverage 10×	Proportion coverage 30×	Proportion coverage 100×
MW01_N	normal	frozen	WES	Illumina	hg38	263	334.236	168569530	117211659	0.304916	0.695331	0.013566	0.954606	0.863108	0.505237
MW01_T	tumor	FFPE	WES	Illumina	hg38	118	133.575	102473116	60857851	0.397618	0.593891	0.01763	0.624387	0.310483	0.023126
MW02_N	normal	frozen	WES	Illumina	hg38	254	256.528	142653564	109765600	0.23071	0.769456	0.012921	0.958393	0.873949	0.473955
MW02_T	tumor	FFPE	WES	Illumina	hg38	132	194.821	165488704	86840675	0.410896	0.524753	0.016501	0.693342	0.397756	0.108769
MW03_N	normal	frozen	WES	Illumina	hg38	298	229.39	140040090	106757303	0.237753	0.762334	0.01141	0.960294	0.882778	0.477588
MW03_T	tumor	FFPE	WES	Illumina	hg38	106	98.8489	93076714	54103308	0.426688	0.581277	0.018944	0.483441	0.164168	0.008892
MW04_N	normal	frozen	WES	Illumina	hg38	275	316.35	160255712	114022317	0.288673	0.711502	0.014083	0.952866	0.859093	0.495618
MW04_T	tumor	FFPE	WES	Illumina	hg38	110	64.7238	66184464	42680885	0.332654	0.644878	0.020861	0.437554	0.128709	0.010004
MW05_N	normal	frozen	WES	Illumina	hg38	267	275.855	149896898	114148415	0.23861	0.761513	0.01228	0.964254	0.890306	0.501616
MW05_T	tumor	FFPE	WES	Illumina	hg38	92	159.846	156513620	70354010	0.554621	0.449507	0.01958	0.484375	0.193702	0.014419
MW06_N	normal	frozen	WES	Illumina	hg38	291	262.071	156486850	122274442	0.218755	0.781372	0.011545	0.96329	0.898278	0.550574
MW06_T	tumor	FFPE	WES	Illumina	hg38	123	130.235	112546370	58226627	0.42863	0.517357	0.01784	0.595712	0.280955	0.040043
MW07_N	normal	frozen	WES	Illumina	hg38	272	285.001	142591596	102553879	0.28094	0.719214	0.013274	0.950215	0.842233	0.454007
MW07_T	tumor	FFPE	WES	Illumina	hg38	130	194.724	152049860	86355368	0.405687	0.567941	0.016078	0.761825	0.468528	0.082912
MW08_N	normal	frozen	WES	Illumina	hg38	281	317.705	161848052	111997771	0.308253	0.691993	0.013253	0.953465	0.859593	0.491545
MW08_T	tumor	FFPE	WES	Illumina	hg38	135	238.582	164206988	81048057	0.487783	0.493573	0.01676	0.750152	0.468104	0.081779
MW09_N	normal	frozen	WES	Illumina	hg38	287	226.096	134540686	106525358	0.208262	0.791771	0.011882	0.959721	0.881253	0.478896
MW09_T	tumor	FFPE	WES	Illumina	hg38	153	80.6318	53936530	38850327	0.262197	0.720297	0.017688	0.644132	0.294675	0.020407
MW10_N	normal	frozen	WES	Illumina	hg38	394	157.459	103336096	76282933	0.261949	0.738202	0.011418	0.959599	0.849374	0.274387
MW10_T	tumor	FFPE	WES	Illumina	hg38	111	140.816	110936280	63788254	0.422481	0.574999	0.019326	0.582218	0.282764	0.024988
MW11_N	normal	frozen	WES	Illumina	hg38	364	223.943	145770698	110251991	0.243786	0.756338	0.010006	0.968547	0.910346	0.494763
MW11_T	tumor	FFPE	WES	Illumina	hg38	114	131.824	95831690	53059389	0.45576	0.553673	0.018792	0.553678	0.243991	0.012795
MW12_N	normal	frozen	WES	Illumina	hg38	263	293.499	147558744	103698406	0.297478	0.70276	0.013607	0.952636	0.851851	0.462318
MW12_T	tumor	FFPE	WES	Illumina	hg38	131	108.611	90763074	56439287	0.349038	0.621831	0.017905	0.621406	0.305646	0.034318
MW13_N	normal	frozen	WES	Illumina	hg38	277	356.025	182122206	124655104	0.31574	0.684459	0.014255	0.956759	0.878521	0.536828
MW13_T	tumor	FFPE	WES	Illumina	hg38	95	99.1626	112792156	60851684	0.461529	0.539503	0.020738	0.432351	0.132299	0.008819
MW14_N	normal	frozen	WES	Illumina	hg38	271	286.325	143934920	99653089	0.307854	0.692348	0.013816	0.945556	0.828708	0.435041
MW14_T	tumor	FFPE	WES	Illumina	hg38	87	80.7788	108239668	49512266	0.564278	0.457432	0.03028	0.259021	0.057706	0.003764
MW15_N	normal	frozen	WES	Illumina	hg38	269	267.689	145017836	111520574	0.231081	0.769013	0.012354	0.963852	0.889084	0.495825
MW15_T	tumor	FFPE	WES	Illumina	hg38	112	154.083	98257648	46168510	0.552797	0.469872	0.018102	0.554692	0.22395	0.004286
MW16_N	normal	frozen	WES	Illumina	hg38	277	236.25	120582174	87232652	0.276722	0.723429	0.013549	0.946579	0.822246	0.388644
MW16_T	tumor	FFPE	WES	Illumina	hg38	123	79.3211	71614864	46086694	0.337938	0.643535	0.019162	0.523616	0.198933	0.01574
MW17_N	normal	frozen	WES	Illumina	hg38	302	246.584	130224550	94761545	0.272403	0.727678	0.012679	0.952526	0.846888	0.425413
MW17_T	tumor	FFPE	WES	Illumina	hg38	139	110.807	81071228	41893259	0.446869	0.516746	0.017909	0.594816	0.247874	0.026267
MW18_N	normal	frozen	WES	Illumina	hg38	325	161.547	101616640	76480578	0.247511	0.752638	0.013188	0.949617	0.833095	0.305872
MW18_T	tumor	FFPE	WES	Illumina	hg38	116	268	169875558	80280687	0.540472	0.472585	0.01862	0.667494	0.411371	0.058588
MW19_N	normal	frozen	WES	Illumina	hg38	286	216.055	123049384	94441770	0.232563	0.767511	0.011849	0.96237	0.868292	0.401684
MW19_T	tumor	FFPE	WES	Illumina	hg38	122	191.035	133927222	72920569	0.464166	0.544479	0.016986	0.672205	0.383199	0.037155
MW20_N	normal	frozen	WES	Illumina	hg38	258	261.837	129798790	95103448	0.26748	0.732699	0.015466	0.942476	0.816572	0.409423
MW20_T	tumor	FFPE	WES	Illumina	hg38	146	294.231	170697874	96625941	0.435659	0.566064	0.017487	0.784785	0.564136	0.170506
MW21_N	normal	frozen	WES	Illumina	hg38	277	276.338	150808480	110667929	0.266347	0.733831	0.01343	0.964607	0.897002	0.503153
MW21_T	tumor	FFPE	WES	Illumina	hg38	79	77.4371	215963182	100465674	0.543537	0.465198	0.02601	0.237161	0.040914	0.002459
MW22_N	normal	frozen	WES	Illumina	hg38	274	363.738	182620766	121392948	0.3355	0.664727	0.014567	0.953348	0.865685	0.518194
MW22_T	tumor	FFPE	WES	Illumina	hg38	90	49.4607	83795128	52622246	0.383242	0.627987	0.020775	0.279929	0.046478	0.002657
MW23_N	normal	frozen	WES	Illumina	hg38	294	209.838	110668366	81260564	0.265924	0.734271	0.014395	0.948223	0.823222	0.359946
MW23_T	tumor	FFPE	WES	Illumina	hg38	120	97.954	94541374	51576320	0.403661	0.545542	0.019979	0.492429	0.19662	0.031878
MW24_N	normal	frozen	WES	Illumina	hg38	251	278.882	153421690	116945730	0.237881	0.76225	0.014374	0.958765	0.88125	0.50223
MW24_T	tumor	FFPE	WES	Illumina	hg38	113	101.916	95261336	52087289	0.422974	0.546783	0.019601	0.522109	0.196806	0.017144
SA01_N	normal	frozen	WES	Illumina	hg38	132	88.8537	42911124	37450578	0.124751	0.872748	0.062913	0.551882	0.302968	0.006081
SA01_T	tumor	FFPE	WES	Illumina	hg38	112	175.544	92359486	80267187	0.128107	0.869074	0.04688	0.583077	0.422386	0.103069
SA02_N	normal	frozen	WES	Illumina	hg38	144	117.158	56034790	50284019	0.100728	0.897371	0.053905	0.62511	0.40761	0.03038
SA02_T	tumor	FFPE	WES	Illumina	hg38	110	78.4481	42227322	38671568	0.080371	0.915795	0.056697	0.491334	0.243139	0.006255
SA03_N	normal	frozen	WES	Illumina	hg38	147	87.7147	41573974	37794850	0.089056	0.909099	0.059131	0.592432	0.333355	0.007284
SA03_T	tumor	FFPE	WES	Illumina	hg38	100	86.5476	48636062	28044514	0.427805	0.57662	0.0587	0.422325	0.099575	0.000299
SA04_N	normal	frozen	WES	Illumina	hg38	154	86.554	41198144	37171888	0.096017	0.902271	0.060901	0.609573	0.341889	0.008158
SA04_T	tumor	FFPE	WES	Illumina	hg38	101	103.198	57647812	46141305	0.194931	0.8004	0.058286	0.488865	0.268643	0.013226
SA05_N	normal	frozen	WES	Illumina	hg38	151	100.283	47684656	43176600	0.092744	0.905461	0.05627	0.629819	0.387971	0.013213
SA05_T	tumor	FFPE	WES	Illumina	hg38	117	53.5014	28082192	25800982	0.079366	0.918767	0.058191	0.395783	0.133236	0.002094
SA06_N	normal	frozen	WES	Illumina	hg38	151	105.994	50350992	45595951	0.092619	0.905562	0.056964	0.638872	0.407525	0.018016
SA06_T	tumor	FFPE	WES	Illumina	hg38	118	50.8954	26121124	10671179	0.594276	0.408527	0.065368	0.180278	0.00182	3e-06
SA07_N	normal	frozen	WES	Illumina	hg38	154	97.8888	46605438	42341839	0.089783	0.908517	0.058479	0.632468	0.38287	0.014771
SA07_T	tumor	FFPE	WES	Illumina	hg38	105	76.196	41543572	36699976	0.110432	0.883409	0.061513	0.473756	0.226256	0.003356
SA08_N	normal	frozen	WES	Illumina	hg38	157	189.728	90489576	75472600	0.16401	0.834047	0.053162	0.730742	0.548348	0.149892
SA08_T	tumor	FFPE	WES	Illumina	hg38	104	47.2615	26172742	20461748	0.217712	0.781796	0.065627	0.357459	0.059882	0.000177
SA09_N	normal	frozen	WES	Illumina	hg38	148	89.8659	43189406	39340022	0.087252	0.910872	0.058626	0.60538	0.351422	0.008498
SA09_T	tumor	FFPE	WES	Illumina	hg38	98	32.6399	17701512	16372811	0.070571	0.924939	0.064933	0.213326	0.052737	0.00223
SA10_N	normal	frozen	WES	Illumina	hg38	142	106.377	50363296	45383944	0.097004	0.901131	0.059259	0.598931	0.374642	0.020601
SA10_T	tumor	FFPE	WES	Illumina	hg38	126	31.3399	17156708	15393678	0.103377	0.89724	0.063636	0.302264	0.037704	0.00024
SA11_N	normal	frozen	WES	Illumina	hg38	144	85.875	42454102	38550022	0.088242	0.90804	0.056684	0.593764	0.331226	0.006749
SA11_T	tumor	FFPE	WES	Illumina	hg38	111	33.1668	17174172	16043963	0.062887	0.934191	0.067507	0.275729	0.052386	0.000203
SA12_N	normal	frozen	WES	Illumina	hg38	145	98.8723	49021266	45089073	0.076427	0.919786	0.053617	0.625609	0.383607	0.01386
SA12_T	tumor	FFPE	WES	Illumina	hg38	108	55.5813	30633510	27849654	0.087561	0.909124	0.056652	0.404126	0.137835	0.002511
SA13_N	normal	frozen	WES	Illumina	hg38	139	90.6645	45357262	41343440	0.084561	0.911507	0.055247	0.594671	0.349074	0.007896
SA13_T	tumor	FFPE	WES	Illumina	hg38	110	47.7945	25801080	23436631	0.089488	0.908359	0.063233	0.389567	0.103464	0.000968
SA14_N	normal	frozen	WES	Illumina	hg38	139	129.492	64978694	58644972	0.093121	0.902526	0.050571	0.648715	0.443357	0.043699
SA14_T	tumor	FFPE	WES	Illumina	hg38	120	23.9451	12457206	11219789	0.101104	0.900667	0.069277	0.225904	0.009358	3.4e-05
SA15_N	normal	frozen	WES	Illumina	hg38	147	74.4942	35693240	30977049	0.129972	0.867869	0.062642	0.55734	0.260727	0.00342
SA15_T	tumor	FFPE	WES	Illumina	hg38	98	45.0024	26841426	22414475	0.161604	0.83507	0.062502	0.349525	0.067288	0.001034
SA16_N	normal	frozen	WES	Illumina	hg38	144	136.952	66448408	56642534	0.144923	0.852429	0.052377	0.656109	0.457598	0.039646
SA16_T	tumor	FFPE	WES	Illumina	hg38	115	25.5337	13515268	4609146	0.65554	0.341033	0.083372	0.01631	8.6e-05	2e-06
SA17_N	normal	frozen	WES	Illumina	hg38	142	162.943	77849048	66593767	0.141917	0.855422	0.054997	0.667785	0.478924	0.088618
SA17_T	tumor	FFPE	WES	Illumina	hg38	128	57.6834	29889714	26959714	0.097607	0.901973	0.059875	0.483003	0.162285	0.002109
SA18_N	normal	frozen	WES	Illumina	hg38	147	171.648	82127104	70317702	0.141162	0.856206	0.055301	0.691018	0.501399	0.110872
SA18_T	tumor	FFPE	WES	Illumina	hg38	115	36.3133	18634706	17291159	0.069298	0.927901	0.066078	0.316827	0.06022	0.000287
SA19_N	normal	frozen	WES	Illumina	hg38	144	181.005	89103462	79608860	0.102242	0.893443	0.046818	0.706532	0.523175	0.1472
SA19_T	tumor	FFPE	WES	Illumina	hg38	127	51.4095	26074460	23950664	0.080653	0.918549	0.06134	0.42791	0.128751	0.00183
SA20_N	normal	frozen	WES	Illumina	hg38	150	78.9769	37626896	32038650	0.146578	0.851483	0.062055	0.581727	0.294596	0.002909
SA20_T	tumor	FFPE	WES	Illumina	hg38	124	31.6485	16787846	15323486	0.08654	0.912773	0.063964	0.322814	0.032388	0.000277
SA21_N	normal	frozen	WES	Illumina	hg38	140	133.918	66274106	59759055	0.093978	0.901695	0.051257	0.650547	0.449238	0.051917
SA21_T	tumor	FFPE	WES	Illumina	hg38	105	34.7646	19269264	15487946	0.195239	0.803764	0.066399	0.295146	0.023542	5.5e-05
SA22_N	normal	frozen	WES	Illumina	hg38	136	111.736	56381642	50585683	0.097654	0.897201	0.05147	0.618202	0.397741	0.022089
SA22_T	tumor	FFPE	WES	Illumina	hg38	121	38.4293	18899270	17518499	0.071872	0.926941	0.066005	0.315118	0.078331	0.000485
SA23_N	normal	frozen	WES	Illumina	hg38	142	80.6296	39588570	35828341	0.091421	0.905017	0.058573	0.570411	0.306619	0.004174
SA23_T	tumor	FFPE	WES	Illumina	hg38	122	40.414	20686144	18838966	0.089147	0.910705	0.066148	0.393179	0.058594	0.000489
SA24_N	normal	frozen	WES	Illumina	hg38	135	26.2766	12618996	11169140	0.113034	0.885105	0.071428	0.273014	0.009364	9.9e-05
SA24_T	tumor	FFPE	WES	Illumina	hg38	92	5.99138	4537552	4047528	0.105705	0.892007	0.146519	0.019504	0.000935	1.5e-05
